# Supplementary material for: nf-core/detaxizer: a benchmarking study for decontamination from human sequences
Source: NAR Genom Bioinform. 2025 Sep 23;7(3):lqaf125. doi: 10.1093/nargab/lqaf125 (PMC12455401; doi:10.1093/nargab/lqaf125)
Supplement: lqaf125_Supplemental_File [file lqaf125_supplemental_file.xlsx]

## Sheet: datasets
Data set 1: Non-simulated dataset
Title	Artificial real metagenomic reads
Author	Hall, Michael B.
DOI	https://doi.org/10.5281/zenodo.10472795
Licensing	Creative Commons Zero v1.0 Universal
Data for benchmarking	short reads
File 1	all_1.illumina.fq.gz
File 2	all_2.illumina.fq.gz
Data set 2: Simulated dataset
Title	Simulated Illumina metagenomic reads
Author	Hall, Michael B.
DOI	https://doi.org/10.5281/zenodo.8339791
Licensing	Creative Commons Zero v1.0 Universal
Data for benchmarking
File 1	metagenome_R1.illumina.fq.gz
File 2	metagenome_R2.illumina.fq.gz

## Sheet: nf-core detaxizer
nf-core/detaxizer benchmark
command(s)
	NXF_VER=24.04.4 nextflow run nf-core/detaxizer -r 1.1.0 -profile singularity -c config.config -resume -params-file <params_file>
explanation
	<params_file> refers to the 7 parameter combinations described in Table 1 in yaml format
	a configuration file set a singularity cache directory to avoid downloading each container several times, a maximum of 72 GB memory and 12 CPUs
	Information about the databases is shown below
Short Name	Database	Version	Reference
Standard 8 GB	Kraken2 Standard 8GB	5/6/2024	https://genome-idx.s3.amazonaws.com/kraken/k2_standard_08gb_20240605.tar.gz
Standard	Kraken2 Standard	5/6/2024	https://genome-idx.s3.amazonaws.com/kraken/k2_standard_20240605.tar.gz
HPRC	Kraken2 Human Pangenome Reference Consortium database	13/9/2023, v1	10.5281/zenodo.8339732;https://doi.org/10.1093/gigascience/giae010
igenome	GRCh38 AWS igenome	13/11/2024, downloaded on	s3://ngi-igenomes/igenomes/Homo_sapiens/NCBI/GRCh38/Sequence/WholeGenomeFasta/genome.fa

## Sheet: performance on simulated data
nf-core detaxizer v1.1.0 performance on "Simulated Illumina metagenomic reads", Hall, Michael B, https://doi.org/10.5281/zenodo.8339791
tool	FP	TN	FN	TP	recall	precision
detaxizer_igenome_Standard	31181	1385084	1436	1335581	0.998926	0.977186
detaxizer_igenome_Standard8GB	30184	1386081	1511	1335506	0.99887	0.977898
detaxizer_igenome_HPRC	33190	1383075	1668	1335349	0.998752	0.975748
CLEAN_t2t	29916	1386349	1833	1335184	0.998629	0.978085
detaxizer_Standard	29592	1386673	1838	1335179	0.998625	0.978317
CLEAN_hsa	29921	1386344	2512	1334505	0.998121	0.978071
CLEAN_igenomes	29932	1386333	2512	1334505	0.998121	0.978063
detaxizer_igenome	29932	1386333	2512	1334505	0.998121	0.978063
detaxizer_Standard8GB	28237	1388028	20571	1316446	0.984614	0.979001
detaxizer_HPRC	31520	1384745	23865	1313152	0.982151	0.976559
Hostile	28118	1388006	25909	1288975	0.980296	0.978651

## Sheet: requirements
nf-core detaxizer v1.1.0 resource requirements
Artificial real metagenomic reads, Hall, Michael B., https://doi.org/10.5281/zenodo.10472795
	CPU-Hours	Peak of real memory (peak_rss) [GB]
detaxizer_igenome	5.3	59.582
detaxizer_igenome_HPRC	5.5	59.582
detaxizer_igenome_Standard	7.4	78.859
detaxizer_igenome_Standard8GB	5.7	59.582
detaxizer_HPRC	4.9	8.89
detaxizer_Standard	6.7	78.859
detaxizer_Standard8GB	5	8.89
Simulated Illumina metagenomic reads, Hall, Michael B, https://doi.org/10.5281/zenodo.8339791
	CPU-Hours	Peak of real memory (peak_rss) [GB]
detaxizer_igenome	1.2	56.776
detaxizer_igenome_HPRC	1.2	56.776
detaxizer_igenome_Standard	2.9	78.497
detaxizer_igenome_Standard8GB	1.2	56.776
detaxizer_HPRC	0.7	5.222
detaxizer_Standard	2.4	78.496
detaxizer_Standard8GB	0.8	8.075

## Sheet: Hostile
Hostile benchmark
command(s)
(1)	hostile clean --fastq1 all_1.illumina.fq.gz --fastq2 all_2.illumina.fq.gz --out-dir filtered
(2)	hostile clean --fastq1 all_1.illumina.fq.gz --fastq2 all_2.illumina.fq.gz --out-dir removed --invert
explanation
(1)	command to produce a set of decontaminated reads
(2)	command to produce a set of removed reads

## Sheet: CLEAN
CLEAN benchmark
command(s)
(1)	NXF_VER=24.04.4 nextflow run rki-mf1/clean -r 'v1.0.3' -c config.config -w 'work' --host 'hsa' --input 'all_{1,2}.illumina.fq.gz' --input_type 'illumina' --bbduk --memory '64.GB' --max_memory '64.GB' -profile singularity --output results_hsa
(2)	NXF_VER=24.04.4 nextflow run rki-mf1/clean -r 'v1.0.3' -c config.config -w 'work' --host 't2t' --input 'all_{1,2}.illumina.fq.gz' --input_type 'illumina' --bbduk --memory '64.GB' --max_memory '64.GB' -profile singularity --output results_t2t
(3)	NXF_VER=24.04.4 nextflow run rki-mf1/clean -r 'v1.0.3' -c config.config -w 'work' --input 'all_{1,2}.illumina.fq.gz' --input_type 'illumina' --bbduk --memory '64.GB' --max_memory '64.GB' -profile singularity --output results_igenomes --own 'databases/genome.fa'
explanation
(1)	run of CLEAN with the hsa database
(2)	run of CLEAN with the t2t database
(3)	run of CLEAN with the GRCh38 AWS igenome database downloaded on 13/11/2024	s3://ngi-igenomes/igenomes/Homo_sapiens/NCBI/GRCh38/Sequence/WholeGenomeFasta/genome.fa
	CLEAN was deployed with a maximum of 64 GB memory and bbduk was provided specifically also that amount via a configuration file.

## Sheet: environment
Workstation
Hardware
	Memory	128 GB
	CPUs	32
Software		Version
	Nextflow	24.04.4
	Apptainer	1.3.5-1.fc40
	conda	24.7.1
	nf-core/detaxizer	1.1.0
	Hostile	1.1.0
	CLEAN	1.0.3
	Python	3.12.4
